# Supplementary material for: Coffee Consumption and Risk of Biliary Tract Cancers and Liver Cancer: A Dose–Response Meta-Analysis of Prospective Cohort Studies
Source: Nutrients. 2017 Aug 28;9(9):950. doi: 10.3390/nu9090950 (PMC5622710; doi:10.3390/nu9090950)
Supplement: Supplementary file 1 [file nutrients-09-00950-s001.zip]

Archive with 1 entries (1 files):
- nutrients-215647-supplementary.pdf
